# Supplementary material for: Parental considerations during complementary feeding in higher income countries: a systematic review of qualitative evidence
Source: Public Health Nutr. 2021 Apr 20;24(10):2834–47. doi: 10.1017/S1368980021001749 (PMC9884778; doi:10.1017/S1368980021001749)
Supplement: Supplementary file 1 [file S1368980021001749sup.zip]

Archive with 2 entries (2 files):
- urn_cambridge.org_id_binary_20210514023811942-0211_S1368980021001749sup001.docx
- urn_cambridge.org_id_binary_20210514023811986-0614_S1368980021001749sup002.docx
